# Supplementary material for: Coronavirus disease (COVID-19) pandemic: an overview of systematic reviews
Source: BMC Infect Dis. 2021 Jun 4;21:525. doi: 10.1186/s12879-021-06214-4 (PMC8177249; doi:10.1186/s12879-021-06214-4)
Supplement: Supplementary file 4 — Additional file 4: Appendix 4. Table of overlapping studies, containing the list of primary studies included, their visual overlap in individual systematic reviews, and the number in how many reviews each primary study was included. [file 12879_2021_6214_MOESM4_ESM.xlsx]

## Sheet: Appendix 2
	Systematic reviews
Primary study	Adhikari et al.	Li et al. (COVID‐19 patients' clinical characteristics, discharge rate, and fatality rate of meta‐analysis)	Borges et al.	Cortegiani et al.	Lippi et al. smoking	Lippi et al. cardiac troponin	Lippi et al. procalcitonin	Lippi et al. thrombocytopenia	Ludvigsson	Lupia et al.	Marasinghe et al.	Mullins et al.	Pang et al.	Rodriguez-Morales et al.	Salehi et al.	Sun et al.	Yang et al.	Li et al. (Prevalence and impact of cardiovascular metabolic diseases on COVID‐19 in China)	Number of reviews in which the primary study was included
Yumei Wen. Pathogenicity and control of coronavirus. Journal of Microbes and infection. Published: 1/15/2020. Chinese language.	1	0	0	0	0	0	0	0	0	0	0	0	0	0	0	0	0	0	1
Naru Zhang. Recent advances in the detection of respiratory virus infection in humans. Published: 1/15/2020. Journal of medical virology	1	0	0	0	0	0	0	0	0	0	0	0	0	0	0	0	0	0	1
Hongzhou Lu. Outbreak of Pneumonia of Unknown Etiology in Wuhan China: the Mystery and the Miracle. Published: 1/16/2020. Journal of medical virology	1	0	0	0	0	0	0	0	0	0	0	0	0	0	0	0	0	0	1
Ning Dong. Genomic and protein structure modelling analysis depicts the origin and infectivity of 2019-nCoV, a new coronavirus which caused a pneumonia outbreak in Wuhan, China. Published: 1/20/2020. bioRxiv	1	0	0	0	0	0	0	0	0	0	0	0	0	0	0	0	0	0	1
Jasper Fuk-Woo Chan. Genomic characterization of the 2019 novel human-pathogenic coronavirus isolated from a patient with atypical pneumonia after visiting Wuhan. Published: 1/20/2020. Emerging microbes & infection.	1	0	0	0	0	0	0	0	0	0	0	0	0	0	0	0	0	0	1
Qian Guo. Host and infectivity prediction of Wuhan 2019 novel coronavirus using deep learning algorithm. Published: 1/21/2020 . bioRxiv	1	0	0	0	0	0	0	0	0	0	0	0	0	0	0	0	0	0	1
Xintian Xu, Ping Chen, Jingfang Wang. Evolution of the novel coronavirus from the ongoing Wuhan outbreak and modeling of its spike protein for risk of human transmission. Published: 1/21/2020. SCIENCE CHINA Life Sciences.	1	0	0	0	0	0	0	0	0	0	0	0	0	0	0	0	0	0	1
Michael Letko. Functional assessment of cell entry and receptor usage for lineage B β-coronaviruses, including 2019-nCoV. Published: 1/22/2020. bioRxiv	1	0	0	0	0	0	0	0	0	0	0	0	0	0	0	0	0	0	1
Wei Ji. Homologous recombination within the spike glycoprotein of the newly identified coronavirus may boost cross‐species transmission from snake to human. Published: 1/22/2020. Journal of medical virology	1	0	0	0	0	0	0	0	0	0	0	0	0	0	0	0	0	0	1
Yu Chen. Coronaviruses: genome structure, replication, and pathogenesis. Published: 1/22/2020. Journal of medical virology.	1	0	0	0	0	0	0	0	0	0	0	0	0	0	0	0	0	0	1
Chen Y. Emerging coronaviruses: genome structure, replication, and pathogenesis. published: 1/22/2020. Journal of medical virology	1	0	0	0	0	0	0	0	0	0	0	0	0	0	0	0	0	0	1
Natsuko Imai. Estimating the potential total number of novel Coronavirus cases in Wuhan City China. Published:1/22/2020. Preprint published by the Imperial College London.	1	0	0	0	0	0	0	0	0	0	0	0	0	0	0	0	0	0	1
Natsuko Imai. Report 2: Estimating the potential total number of novel Coronavirus cases in Wuhan City, China. Published: 1/22/2020. Preprint published by the Imperial College London.	1	0	0	0	0	0	0	0	0	0	0	0	0	0	0	0	0	0	1
Natsuko Imai. Report 3: Transmissibility of 2019-nCoV. Published: 1/22/2020. Imperial College and London.	1	0	0	0	0	0	0	0	0	0	0	0	0	0	0	0	0	0	1
Victor M Corman. Detection of 2019 novel coronavirus (2019-nCoV) by real-time RT-PCR. Published:1/23/2020. Euro Surveill	1	0	0	0	0	0	0	0	0	0	0	0	1	0	0	0	0	0	2
Peng Zhou. Discovery of a novel coronavirus associated with the recent pneumonia outbreak in humans and its potential bat origin. Published:1/23/2020 bioRxiv	1	0	0	0	0	0	0	0	0	0	0	0	0	1	0	0	0	0	2
Jonathan M. Read. Novel coronavirus 2019-nCoV : early estimation of epidemiological parameters and epidemic prediction. Published: 1/23/2020. medRxiv	1	0	0	0	0	0	0	0	0	0	0	0	0	0	0	0	0	0	1
Julien Riou. Pattern of early human-to-human transmission of Wuhan 2019-nCoV. Published: 1/23/2020. bioRxiv	1	0	0	0	0	0	0	0	0	0	0	0	0	0	0	0	0	0	1
Mingwang Shen. Modelling the epidemic trend of the 2019 novel coronavirus outbreak in China. Published 1/23/2020 . bioRxiv	1	0	0	0	0	0	0	0	0	0	0	0	0	0	0	0	0	0	1
Zhu N., Zhang D., Wang W., Li X., Yang B., Song J., Zhao X., Huang B., Shi W., Lu R., et al. A novel coronavirus from patients with pneumonia in China, 2019. N. Engl. J. Med. 2020;382:727–733. doi: 10.1056/NEJMoa2001017.	1	0	1	0	0	0	0	0	0	1	0	0	0	1	0	0	0	0	4
Fan Wu. Complete genome characterisation of a novel coronavirus associated with severe humanrespiratory disease in Wuhan, China. Published: 1/24/2020 bioRxiv	1	0	0	0	0	0	0	0	0	0	0	0	0	0	0	0	0	0	1
Hiroshi Nishiura. The extent of transmission of novel coronavirus in Wuhan, China, 2020. 1/24/2020 Journal of clinical medicine	1	0	0	0	0	0	0	0	0	0	0	0	0	0	0	0	0	0	1
Jasper Fuk-Woo Chan. A familial cluster of pneumonia associated with the 2019 novel coronavirus indicating person-to-person transmission: a study of a family cluster. Published: 1/24/2020 Lancet	1	0	1	0	0	0	0	0	0	0	0	0	0	1	1	0	0	0	4
Chaolin Huang. Clinical features of patients infected with 2019 novel coronavirus in Wuhan, China, Published: 1/24/2020 Lancet (London, England)	1	0	1	0	1	1	1	1	0	1	0	0	0	1	1	1	1	1	12
R.N. Thompson. 2019-20 Wuhan coronavirus outbreak:Intense surveillance is vital for preventing sustained transmission in newlocations. Published:1/24/2020 bioRxiv	1	0	0	0	0	0	0	0	0	0	0	0	0	0	0	0	0	0	1
Chi Zhang. Origin time and epidemic dynamics of the 2019 novel coronavirus. Published: 1/25/2020 bioRxiv	1	0	0	0	0	0	0	0	0	0	0	0	0	0	0	0	0	0	1
Geng Li. Coronavirus Infections and Immune Responses, Published 1/25/2020 Journal of Medical Virology	1	0	0	0	0	0	0	0	0	0	0	0	0	0	0	0	0	0	1
Shengjie Lai. Preliminary risk analysis of 2019 novel coronavirus spread within and beyond China Watts, Kamran Khan, Zhongjie . Published:1/25/2020 bioRxiv	1	0	0	0	0	0	0	0	0	0	0	0	0	0	0	0	0	0	1
D. Paraskevis. Full-genome evolutionary analysis of the novel corona virus (2019-nCoV) rejects the hypothesis of emergence as a result of a recent recombination event Published: 1/26/2020. bioRxiv	1	0	0	0	0	0	0	0	0	0	0	0	0	0	0	0	0	0	1
Yu Zhao. Single-cell RNA expression profiling of ACE2, the putative receptor of Wuhan 2019-nCov .Published: 1/26/2020 bioRxiv	1	0	0	0	0	0	0	0	0	0	0	0	0	0	0	0	0	0	1
Tao Liu. Transmission dynamics of 2019 novel coronavirus (2019-nCoV). Published: 1/26/2020 bioRxiv	1	0	0	0	0	0	0	0	0	0	0	0	0	0	0	0	0	0	1
Zhijian Xu. Nelfinavir was predicted to be a potential inhibitor of 2019-nCov main protease by an integrative approach combining homology modelling, molecular docking and binding free energy calculation. Published: 1/27/2020 bioRxiv	1	0	0	0	0	0	0	0	0	0	0	0	0	0	0	0	0	0	1
Veljko Veljkovic. Use of the informational spectrum methodology for rapid biological analysis of the novel coronavirus 2019-nCoV: prediction of potential receptor, natural reservoir, tropism and therapeutic/vaccine target. Published: 1/27/2020. F1000Research	1	0	0	0	0	0	0	0	0	0	0	0	0	0	0	0	0	0	1
Jantien A. Backer. The incubation period of 2019-nCoV infections among travellers from Wuhan, China. Published: 1/27/2020 medRxiv	1	0	0	0	0	0	0	0	0	0	0	0	0	0	0	0	0	0	1
Nanshan Chen. Epidemiological and Clinical Characteristics of 99 Cases of 2019-Novel Coronavirus (2019-nCoV) Pneumonia in Wuhan, China. Published: 1/27/2020 Lancet	1	1	1	0	0	0	0	0	0	1	0	0	0	1	1	1	0	1	8
Ashikujaman Syed. Coronavirus: A Mini-Review. Published 1/27/2020 International Journal of Current Research in Medical Science	1	0	0	0	0	0	0	0	0	0	0	0	0	0	0	0	0	0	1
Wai-Kit Ming. Breaking down of the healthcare system: Mathematical modelling for controlling the novel coronavirus(2019-nCoV) outbreak in Wuhan, China . Published: 1/27/2020 bioRxiv	1	0	0	0	0	0	0	0	0	0	0	0	0	0	0	0	0	0	1
Xiaolong Tian. Potent binding of 2019 novel coronavirus spike protein by a SARS coronavirus-specific human monoclon alantibody. Published: 1/28/2020 bioRxiv	1	0	0	0	0	0	0	0	0	0	0	0	0	0	0	0	0	0	1
Abdo A Elfiky. Sofosbuvir Can Inhibit the Newly Emerged Coronavirus (2019-nCoV) in Wuhan, China . Published 1/28/2020 Lancet	1	0	0	0	0	0	0	0	0	0	0	0	0	0	0	0	0	0	1
Peng Shao. Beware of asymptomatic transmission: Study on 2019-nCoV prevention and control measures based on extended SEIR model. 1/28/2020. bioRxiv	1	0	0	0	0	0	0	0	0	0	0	0	0	0	0	0	0	0	1
Yan Li. Therapeutic Drugs Targeting 2019-nCoV Main Protease by High-Throughput Screening. Published 1/28/2020 bioRxiv	1	0	0	0	0	0	0	0	0	0	0	0	0	0	0	0	0	0	1
Hongzhou Lu. Drug treatment options for the 2019-new coronavirus (2019-nCoV). Published: 1/28/2020 Bioscience trends	1	0	0	0	0	0	0	0	0	0	0	0	0	0	0	0	0	0	1
Natalie M. Linton. Epidemiological characteristics of novel coronavirus infection: A statistical analysis of publicly available case data. 1/28/2020 medRxiv	1	0	0	0	0	0	0	0	0	0	0	0	0	0	0	0	0	0	1
Sung-mok Jung. Epidemiological identification of a novel infectious disease in real time: Analysis of the atypical pneumonia outbreak in Wuhan, China, 2019-20.Published: 1/28/2020 medRxiv	1	0	0	0	0	0	0	0	0	0	0	0	0	0	0	0	0	0	1
Yushun Wan. Receptor recognition by novel coronavirus from Wuhan: An analysis based on decade-long structural studies of SARS. Publiahed:1/29/2020 Journal of virology	1	0	0	0	0	0	0	0	0	0	0	0	0	0	0	0	0	0	1
Domenico Benvenuto. The 2019-new coronavirus epidemic: evidence for virus evolution . Published: vJournal of medical virology	1	0	0	0	0	0	0	0	0	0	0	0	0	0	0	0	0	0	1
Isaac I. Bogoch. Pneumonia of Unknown Etiology in Wuhan, China: Potential for International Spread Via Commercial Air Travel . Published: 1/29/2020 Journal of Travel Medicine	1	0	0	0	0	0	0	0	0	0	0	0	0	0	0	0	0	0	1
Xin Liu. Potential inhibitors for 2019-nCoV coronavirus M protease from clinically approved medicines. published: 1/29/2020 1/29/2020 bioRxiv	1	0	0	0	0	0	0	0	0	0	0	0	0	0	0	0	0	0	1
Yuguang Wang. Clinical characteristics and syndrome differentiation of new coronavirus (2019-nCoV) pneumonia in traditional Chinese medicine. published : 1/29/2020 Journal of Traditional Chinese Medicine	1	0	0	0	0	0	0	0	0	0	0	0	0	0	0	0	0	0	1
Li Q, Guan X, Wu P, et al. Early transmission dynamics in Wuhan,China, of novel coronavirus‐infected pneumonia. N Engl J Med. 2020.	1	1	1	0	0	0	0	0	0	1	0	0	0	1	0	0	0	0	5
Weier Wang. Updated understanding of the outbreak of 2019 novel coronavirus (2019-nCoV) in Wuhan, China. Journal of medical virology. English.1/29/2020	1	0	1	0	0	0	0	0	0	0	0	0	0	1	0	0	0	0	3
Chenglong Xiong. Evolution and variation of 2019-novel coronavirus.bioRxiv.English.1/30/2020	1	0	0	0	0	0	0	0	0	0	0	0	0	0	0	0	0	0	1
Prashant Pradhan.Uncanny similarity of unique inserts in the 2019-nCoV spike protein to HIV-1 gp120 and Gag.bioRxiv.English.1/30/2020	1	0	0	0	0	0	0	0	0	0	0	0	0	0	0	0	0	0	1
Xingguang LI.Potential of large 'first generation' human-to-human transmission of 2019-nCoV.Journal of medical virology.English.1/30/2020	1	0	0	0	0	0	0	0	0	0	0	0	0	0	0	0	0	0	1
Xinyan Wang.Suggestions on management strategies of pregnant women infected with new coronavirus (2019 ncov) in Henan Province.Journal of Zhengzhou University(Medical Sciences).Chinese.1/30/2020	1	0	0	0	0	0	0	0	0	0	0	0	0	0	0	0	0	0	1
Ren L.-L., Wang Y.-M., Wu Z.-Q., Xiang Z.C., Guo L., Xu T., Jiang Y., Xiong Y., Li Y., Li X.W., et al. Identification of a novel coronavirus causing severe pneumonia in human: A descriptive study. Chin. Med. J. 2020 doi: 10.1097/CM9.0000000000000722.	1	0	1	0	0	0	0	0	0	1	0	0	0	1	0	0	0	0	4
Shi Zhao.Preliminary estimation of the basic reproduction number of novel coronavirus (2019-nCoV) in China, from 2019 to 2020: A data-driven analysis in the early phase of the outbreak.bioRxiv.English.1/30/2020	1	0	0	0	0	0	0	0	0	0	0	0	0	0	0	0	0	0	1
Mingchuan Xu.Investigation on the psychological status of the first batch of clinical first-line support nurses to fight against pneumonia caused by novel coronavirus. Chinese Nursing Reserch.Chinese.1/30/2020	1	0	0	0	0	0	0	0	0	0	0	0	0	0	0	0	0	0	1
Fen Ouyang.Countermeasures for rapid spread of new coronavirus pneumonia in Wuhan.Chinese General Practicing Nursing.Chinese.1/31/2020	1	0	0	0	0	0	0	0	0	0	0	0	0	0	0	0	0	0	1
Hao Zhang.The digestive system is a potential route of 2019-nCov infection: a bioinformatics analysis based on single-cell transcriptomes.bioRxiv.English.1/31/2020	1	0	0	0	0	0	0	0	0	0	0	0	0	0	0	0	0	0	1
Joseph T Wu, Kathy Leung.Nowcasting and forecasting the potential domestic and international spread of the 2019-nCoV outbreak originating in Wuhan, China: a modelling study.The Lancet.English.1/31/2020	1	0	0	0	0	0	0	0	0	0	0	0	0	0	0	0	0	0	1
Chen Bin.Application effect of hazard vulnerability analysis in cope with 2019 novel coronavirus transmission in non⁃closed hematology ward.Nursing Research of China.Chinese.1/31/2020	1	0	0	0	0	0	0	0	0	0	0	0	0	0	0	0	0	0	1
Wang C.Prevalence, nosocomial infection and psychological prevention of novel coronavirus infection.Chinese General Practice Nursing.Chinese.1/31/2020	1	0	0	0	0	0	0	0	0	0	0	0	0	0	0	0	0	0	1
Tianmu Chen.A mathematical model for simulating the transmission of Wuhan novel Coronavirus.bioRxiv.English.2020/1/19	1	0	0	0	0	0	0	0	0	0	0	0	0	0	0	0	0	0	1
Guan W‐j, Ni Z‐y, Hu Y, et al. Clinical characteristics of 2019 novel coronavirus infection in China. medRxiv. 2020. 2020.2002.2006.20020974.	0	1	0	0	0	0	0	0	0	0	0	0	0	0	1	1	0	1	4
Chang D, Lin M, Wei L, et al. Epidemiologic and clinical characteristics of novel coronavirus infections involving 13 patients outside Wuhan,China. JAMA. 2020;323(11):1092‐1093. https://doi.org/10.1001/jama.2020.1623	0	1	1	0	0	0	0	0	0	0	0	0	0	1	1	0	0	1	5
Lui K, Fang YY, Deng Y, Liu W, Wang MF, Ma JP, Xiao W, Wang YN, Zhong MH, Li CH, Li GC, Liu HG. Clinical characteristics of novel coronavirus cases in tertiary hospitals in Hubei Province. Chin Med J (Engl) 2020 doi: 10.1097/CM9.0000000000000744.	0	1	1	0	0	0	0	0	0	1	0	0	0	1	1	0	1	1	7
Wang D, et al (2020) Clinical characteristics of 138 hospitalized patients with 2019 novel coronavirus-infected pneumonia in Wuhan, China. JAMA	0	1	0	0	0	1	1	1	0	1	0	0	0	1	1	1	1	1	10
Chen L., Liu H., Liu W., Liu J., Liu K., Shang J., Deng Y., Wei S. Analysis of clinical features of 29 patients with 2019 novel coronavirus pneumonia. Zhonghua Jie He He Hu Xi Za Zhi. 2020;43:203–208.	0	0	1	0	0	0	0	0	0	0	0	0	0	1	0	1	0	0	3
Feng K., Yun Y., Wang X., Yang G.D., Zheng Y.J., Lin C.M., Wang L. Analysis of CT features of 15 children with 2019 novel coronavirus infection. Zhonghua Er Ke Za Zhi. 2020;58:E007	0	0	1	0	0	0	0	0	0	0	0	0	0	1	0	0	0	0	2
Tang N., Li D., Wang X., Sun Z. Abnormal coagulation parameters are associated with poor prognosis in patients with novel coronavirus pneumonia. J. Thromb. Haemost. 2020 doi: 10.1111/jth.14768.	0	0	1	0	0	0	0	0	0	0	0	0	0	0	0	0	0	0	1
Pan Y., Guan H., Zhou S., Wang Y., Li Q., Zhu T., Hu Q., Xia L. Initial CT findings and temporal changes in patients with the novel coronavirus pneumonia (2019-nCoV): A study of 63 patients in Wuhan, China. [(accessed on 25 March 2020)];Eur. Radiol. doi: 10.1007/s00330-020-06731-x.	0	0	1	0	0	0	0	0	0	0	0	0	0	1	0	0	0	0	2
Hu J., He G., Liu T., Xiao J.P., Rong Z.H., Guo L.C., Zeng W., Zhu Z., Gond D., Yin L., et al. Risk assessment of exported risk of novel coronavirus pneumonia from Hubei Province. Zhonghua Yu Fang Yi Xue Za Zhi. 2020;54:E017.	0	0	1	0	0	0	0	0	0	0	0	0	0	0	1	0	0	0	2
Novel CPERE The epidemiological characteristics of an outbreak of 2019 novel coronavirus diseases (COVID-19) in China. Zhonghua Liu Xing Bing Xue Za Zhi. 2020;41:145–151.	0	0	1	0	0	0	0	0	0	0	0	0	0	0	0	1	0	0	2
Sun K., Chen J., Viboud C. Early epidemiological analysis of the coronavirus disease 2019 outbreak based on crowdsourced data: A population-level observational study. Lancet Digital Health. 2020 doi: 10.1016/S2589-7500(20)30026-1.	0	0	1	0	0	0	0	0	1	0	0	0	0	0	0	1	0	0	3
Liu Y., Yang Y., Zhang C., Huang F., Wang F., Yuan J., Wang Z., Li J., Feng C., Zhang Z., et al. Clinical and biochemical indexes from SARS-CoV-2 infected patients linked to viral loads and lung injury. Sci. China Life Sci. 2020;63:364–374. doi: 10.1007/s11427-020-1643-8.	0	0	1	0	0	1	0	1	0	0	0	0	0	0	1	0	0	0	4
Bernheim A., Mei X., Huang M., Yang Y., Fayad Z.A., Zhang N., Dias K., Lin B., Zhu X., Li K., et al. Chest CT findings in coronavirus disease-19 (COVID-19): Relationship to duration of infection. Radiology. 2020;200463 doi: 10.1148/radiol.2020200463.	0	0	1	0	0	0	0	0	0	0	0	0	0	0	0	0	0	0	1
Gao J, Tian Z, Yang X. Breakthrough: Chloroquine phosphate has shown apparent efficacy in treatment of COVID-19 associated pneumonia in clinical studies. Biosci Trends 2020:10.5582/bst.2020.01047.	0	0	0	1	0	0	0	0	0	0	0	0	0	0	0	0	0	0	1
Wang M, Cao R, Zhang L, Yang X, Liu J, Xu M, et al. Remdesivir and chloroquine effectively inhibit the recently emerged novel coronavirus (2019-nCoV) in vitro. Cell Res 2020:10.1038/s41422–020–0282–0.	0	0	0	1	0	0	0	0	0	0	0	0	0	0	0	0	0	0	1
multicenter collaboration group of Department of Science and Technology of Guangdong Province and Health Commission of Guangdong Province for chloroquine in the treatment of novel coronavirus pneumonia. Expert consensus on chloroquine phosphate for the treatment of novel coronavirus pneumonia. Zhonghua Jie He He Hu Xi Za Zhi 2020;43:E019–9.	0	0	0	1	0	0	0	0	0	0	0	0	0	0	0	0	0	0	1
https://lci.rivm.nl/covid-19/bijlage/behandeladvies - Accessed on 6th March 2020	0	0	0	1	0	0	0	0	0	0	0	0	0	0	0	0	0	0	1
http://www.simit.org/medias/1555-covid19-linee-guida-trattamento-01mar.pdf - Accessed on 6th March 2020	0	0	0	1	0	0	0	0	0	0	0	0	0	0	0	0	0	0	1
https://www.who.int/emergencies/diseases/novel-coronavirus-2019/situation-reports/ Accessed on 5th March 2020	0	0	0	1	0	0	0	0	0	0	0	0	0	0	0	0	0	0	1
ChiCTR20000304 17	0	0	0	1	0	0	0	0	0	0	0	0	0	0	0	0	0	0	1
ChiCTR20000300 54	0	0	0	1	0	0	0	0	0	0	0	0	0	0	0	0	0	0	1
ChiCTR20000300 31	0	0	0	1	0	0	0	0	0	0	0	0	0	0	0	0	0	0	1
ChiCTR20000299 92	0	0	0	1	0	0	0	0	0	0	0	0	0	0	0	0	0	0	1
ChiCTR20000299 88	0	0	0	1	0	0	0	0	0	0	0	0	0	0	0	0	0	0	1
ChiCTR20000299 75	0	0	0	1	0	0	0	0	0	0	0	0	0	0	0	0	0	0	1
ChiCTR20000299 39	0	0	0	1	0	0	0	0	0	0	0	0	0	0	0	0	0	0	1
ChiCTR20000299 35	0	0	0	1	0	0	0	0	0	0	0	0	0	0	0	0	0	0	1
ChiCTR20000298 99	0	0	0	1	0	0	0	0	0	0	0	0	0	0	0	0	0	0	1
ChiCTR20000298 98	0	0	0	1	0	0	0	0	0	0	0	0	0	0	0	0	0	0	1
ChiCTR20000298 68	0	0	0	1	0	0	0	0	0	0	0	0	0	0	0	0	0	0	1
ChiCTR20000298 37	0	0	0	1	0	0	0	0	0	0	0	0	0	0	0	0	0	0	1
ChiCTR20000298 26	0	0	0	1	0	0	0	0	0	0	0	0	0	0	0	0	0	0	1
ChiCTR20000298 03	0	0	0	1	0	0	0	0	0	0	0	0	0	0	0	0	0	0	1
ChiCTR20000297 62	0	0	0	1	0	0	0	0	0	0	0	0	0	0	0	0	0	0	1
ChiCTR20000297 61	0	0	0	1	0	0	0	0	0	0	0	0	0	0	0	0	0	0	1
ChiCTR20000297 41	0	0	0	1	0	0	0	0	0	0	0	0	0	0	0	0	0	0	1
ChiCTR20000297 40	0	0	0	1	0	0	0	0	0	0	0	0	0	0	0	0	0	0	1
ChiCTR20000296 09	0	0	0	1	0	0	0	0	0	0	0	0	0	0	0	0	0	0	1
ChiCTR20000295 59	0	0	0	1	0	0	0	0	0	0	0	0	0	0	0	0	0	0	1
ChiCTR20000295 42	0	0	0	1	0	0	0	0	0	0	0	0	0	0	0	0	0	0	1
NCT04286503	0	0	0	1	0	0	0	0	0	0	0	0	0	0	0	0	0	0	1
NCT04261517	0	0	0	1	0	0	0	0	0	0	0	0	0	0	0	0	0	0	1
Wang Z, Chen X, Lu Y, Chen F, Zhang W. Clinical characteristics and therapeutic procedure for four cases with 2019 novel coronavirus pneumonia receiving combined Chinese and Western medicine treatment. Biosci Trends. 2020;14(1):64‐68. https://doi.org/10.5582/	0	1	0	0	0	0	0	0	0	1	0	0	0	1	1	0	0	0	4
Lei C, Huiguo L, Wei L, et al. Analysis of clinical features of 29 patients with 2019 novel coronavirus pneumonia. Chin J Tuberculosis Respir Dis.2020;43(00):E013.	0	1	0	0	0	0	0	0	0	0	0	0	0	0	0	0	0	0	1
Zhang MQ, Wang XH, Chen YL, Zhao KL, Cai YQ, An CL, et al. Clinical features of 2019 novel coronavirus pneumonia in the early stage from a fever clinic in Beijing. Zhonghua jie he he hu xi za zhi 2020b;43:E013.	0	1	0	0	0	0	0	0	0	0	0	0	0	0	0	0	1	0	2
Ruan Q, Yang K, Wang W, Jiang L, Song J. Clinical predictors of mortality due to COVID-19 based on an analysis of data of 150 patients from Wuhan, China. Intensive Care Med 2020https://doi.org/10.1007/s00134-020-05991-x.	0	0	0	0	0	1	0	1	0	0	0	0	0	0	0	0	0	0	2
Guan WJ, Ni ZY, Hu Y, Liang WH, Ou CQ, He JX, et al. Clinical characteristics of coronavirus disease 2019 in china. N Engl J Med 2020 Feb 28. https://doi.org/10. 1056/NEJMoa2002032.	0	0	1	0	1	0	1	0	0	0	0	0	0	0	0	0	1	0	4
Liu W, Tao Z-W, Lei W, Ming-Li Y, Kui L, Ling Z, et al. Analysis of factors associated with disease outcomes in hospitalized patients with 2019 novel coronavirus disease. Chin Med J February 2020. https://doi.org/10.1097/CM9.0000000000000775.	0	0	0	0	1	0	0	1	0	0	0	0	0	0	0	0	0	0	2
Yang X, Yu Y, Xu J, Shu H, Xia J, Liu H, et al. Clinical course and outcomes of critically ill patients with SARS-CoV-2 pneumonia in wuhan, China: a single-centered, retrospective, observational study. The Lancet Respiratory Medicine 2020;0(0). https://doi.org/10.1016/S2213-2600(20)30079-5.	0	0	0	0	1	0	0	1	0	0	0	0	0	1	0	0	0	0	3
Zhang JJ, Dong X, Cao YY, Yuan YD, Yang YB, Yan YQ, et al. Clinical characteristics of 140 patients infected by SARS-CoV-2 in wuhan, China. Allergy 2020 Feb 19. https://doi.org/10.1111/all.14238.	0	0	1	0	1	0	1	0	0	0	0	0	0	0	0	0	1	0	4
Anonymous. COVID-19 in children: initial characterization of the pediatric disease. Pediatrics. 2020;16:16.	0	0	0	0	0	0	0	0	1	0	0	0	0	0	0	0	0	0	1
Bajema KL, Oster AM, McGovern OL, et al. Persons evaluated for 2019 novel coronavirus - United States, January 2020. MMWR	0	0	0	0	0	0	0	0	1	0	0	0	0	0	0	0	0	0	1
Cai J, Xu J, Lin D, et al. A Case Series of children with 2019 novel coronavirus infection: clinical and epidemiological features. Clin Infect Dis. 2020;28:28.	0	0	0	0	0	0	0	0	1	0	0	0	0	0	0	0	0	0	1
Cao Q, Chen Y-C, Chen C-L, et al. SARS-CoV-2 infection in children:Transmission dynamics and clinical characteristics. J Formos Med Assoc. 2020;119:670-673.	0	0	0	0	0	0	0	0	1	0	0	0	0	0	0	0	0	0	1
Caselli D, Arico M. 2019-nCoV: polite with children! Pediatric rep.	0	0	0	0	0	0	0	0	1	0	0	0	0	0	0	0	0	0	1
Chen H, Guo J, Wang C, et al. Clinical characteristics and intrauterine vertical transmission potential of COVID-19 infection in nine pregnant women: a retrospective review of medical records. Lancet. 2020;395:809-815.	0	0	1	0	0	0	0	0	1	0	0	1	0	1	1	0	0	0	5
Chen ZM, Fu JF, Shu Q. New coronavirus: new challenges for pediatricians. World J Pediatr. 2020;10:10.	0	0	0	0	0	0	0	0	1	0	0	0	0	0	0	0	0	0	1
Chen Z-M, Fu J-F, Shu Q, et al. Diagnosis and treatment recommendations for pediatric respiratory infection caused by the 2019 novel coronavirus. World J Pediatr. 2020;05:05.	0	0	0	0	0	0	0	0	1	0	0	0	0	0	0	0	0	0	1
Cui Y, Tian M, Huang D, et al. A 55-Day-Old Female Infant infected with COVID 19: presenting with pneumonia, liver injury, and heart damage. J Infect Dis. 2020;17:17.	0	0	0	0	0	0	0	0	1	0	0	0	0	0	0	0	0	0	1
Dong Y, Mo XI, Hu Y, et al. Epidemiological characteristics of 2143 pediatric patients with 2019 coronavirus disease in China.Pediatrics. 2020;16:16.	0	0	0	0	0	0	0	0	1	0	0	0	0	0	0	0	0	0	1
Hageman JR. The coronavirus disease 2019 (COVID-19). Pediat rAnn. 2020;49:e99-e100.	0	0	0	0	0	0	0	0	1	0	0	0	0	0	0	0	0	0	1
Han Y, Yang H. The transmission and diagnosis of 2019 novel coronavirus infection disease (COVID-19): a Chinese perspective. J Med Virol. 2020;06:06.	0	0	0	0	0	0	0	0	1	0	0	0	0	0	0	0	0	0	1
Henry BM, Lippi G, Plebani M. Laboratory abnormalities in children with novel coronavirus disease 2019. Clin Chem Lab Med. 2020;16:16.	0	0	0	0	0	0	0	0	1	0	0	0	0	0	0	0	0	0	1
Ji L-N, Chao S, Wang Y-J, et al. Clinical features of pediatric patients with COVID-19: a report of two family cluster cases. World J Pediatr.2020;16:16.	0	0	0	0	0	0	0	0	1	0	0	0	0	0	0	0	0	0	1
Kam KQ, Yung CF, Cui L, et al. A well infant with coronavirus disease 2019 (COVID-19) with high viral load. Clin Infect Dis. 2020;28:28.	0	0	0	0	0	0	0	0	1	0	0	0	0	0	0	0	0	0	1
W.-J. Guan, Z.-Y. Ni, Y. Hu, et al. China medical treatment expert group for covid-19, clinical characteristics of coronavirus disease 2019 in China, N. Engl. J. Med. (2020), https://doi.org/10.1056/NEJMoa2002032.	0	0	0	0	0	0	0	1	0	0	0	0	0	0	0	0	1	0	2
Lai C-C, Liu YH, Wang C-Y, et al. Asymptomatic carrier state, acute respiratory disease, and pneumonia due to severe acute respiratory syndrome coronavirus 2 (SARS-CoV-2): facts and myths. J Microbiol Immunol Infect. 2020;04:04.	0	0	0	0	0	0	0	0	1	0	0	0	0	0	0	0	0	0	1
Lee P-I, Hu Y-L, Chen P-Y, et al. Are children less susceptible to COVID-19? J Microbiol Immunol Infect. 2020;25:25.	0	0	0	0	0	0	0	0	1	0	0	0	0	0	0	0	0	0	1
B.E. Young, S.W.X. Ong, S. Kalimuddin, et al. Epidemiologic Features and clinical course of patients infected with SARS-CoV-2 in Singapore, JAMA (2020), https://doi.org/10.1001/jama.2020.3204.	0	0	0	0	0	0	0	1	0	0	0	0	0	0	0	0	0	0	1
F. Zhou, T. Yu, R. Du, G. Fan, Y. Liu, Z. Liu, J. Xiang, B. Wang, B. Song, X. Gu, L. Guan, T. Wei, H. Li, X. Wu, J. Xu, S. Tu, Y. Zhang, H. Chen, B. Cao, Clinical course and risk factors for mortality of adult inpatients with COVID-19 in Wuhan, China: a retrospective cohort study, Lancet (2020).	0	0	0	0	0	0	0	1	0	0	0	0	0	0	0	0	0	0	1
Li F, Feng ZC, Shi Y. Proposal for prevention and control of the 2019 novel coronavirus disease in newborn infants. Arch Dis Child Fetal Neonatal Ed. 2020;04:04.	0	0	0	0	0	0	0	0	1	0	0	0	0	0	0	0	0	0	1
Li W, Cui H, Li K, et al. Chest computed tomography in children with COVID-19 respiratory infection. Pediatr Radiol. 2020;11:11.	0	0	0	0	0	0	0	0	1	0	0	0	0	0	0	0	0	0	1
Liu H, Liu F, Li J, et al. Clinical and CT imaging features of the COVID-19 pneumonia: focus on pregnant women and children. J Infect. 2020;11:11.	0	0	0	0	0	0	0	0	1	0	0	0	0	0	0	0	0	0	1
Liu W, Zhang QI, Chen J, et al. Detection of COVID-19 in children in early January 2020 in Wuhan, China. N Engl J Med. 2020;12:12.	0	0	0	0	0	0	0	0	1	0	0	0	0	0	0	0	0	0	1
Lu Q, Shi Y. Coronavirus disease (COVID-19) and neonate: what neonatologist need to know. J Med Virol. 2020;01:01.	0	0	0	0	0	0	0	0	1	0	0	0	0	0	0	0	0	0	1
Ma X-L, Chen Z, Zhu J-J, et al. Management strategies of neonatal jaundice during the coronavirus disease 2019 outbreak. World J Pediatr. 2020;28:28.	0	0	0	0	0	0	0	0	1	0	0	0	0	0	0	0	0	0	1
Rasmussen SA, Smulian JC, Lednicky JA, et al. Coronavirus disease 2019 (COVID-19) and pregnancy: what obstetricians need to know.Am J Obstet Gynecol. 2020;24:24.	0	0	0	0	0	0	0	0	1	0	0	0	0	0	0	0	0	0	1
Rothan HA, Byrareddy SN. The epidemiology and pathogenesis of coronavirus disease (COVID-19) outbreak. J Autoimmun.2020;102433.	0	0	0	0	0	0	0	0	1	0	0	0	0	0	0	0	0	0	1
Schwartz DA. An analysis of 38 pregnant women with COVID-19, their newborn infants, and maternal-fetal transmission of SARS CoV-2: maternal coronavirus infections and pregnancy outcomes. Arch Pathol Lab Med. 2020;17:17.	0	0	0	0	0	0	0	0	1	0	0	0	0	0	0	0	0	0	1
Shen K, Yang Y, Wang T, et al. Diagnosis, treatment, and prevention of 2019 novel coronavirus infection in children: experts' consensus statement. World J Pediatr. 2020;07:07.	0	0	0	0	0	0	0	0	1	0	0	0	0	0	0	0	0	0	1
Shen KL, Yang YH. Diagnosis and treatment of 2019 novel coro navirus infection in children: a pressing issue. World J Pediatr. 2020;05:05.	0	0	0	0	0	0	0	0	1	0	0	0	0	0	0	0	0	0	1
Tang AN, Tong Z-D, Wang H-L, et al. Detection of novel coronavi rus by RT-PCR in stool specimen from asymptomatic child, China. Emerg Infect Dis. 2020;26:17.	0	0	0	0	0	0	0	0	1	0	0	0	0	0	0	0	0	0	1
Team C-NIRS. COVID-19, Australia: epidemiology report 6 (Reporting week ending 19: 00 AEDT 7 March 2020). Commun Dis Intell. 2018;2020:11.	0	0	0	0	0	0	0	0	1	0	0	0	0	0	0	0	0	0	1
Wang G, Zhang Y, Zhao J, et al. Mitigate the effects of home con finement on children during the COVID-19 outbreak. Lancet. 2020;04:04.	0	0	0	0	0	0	0	0	1	0	0	0	0	0	0	0	0	0	1
Wang L, Shi Y, Xiao T, et al. Chinese expert consensus on the peri natal and neonatal management for the prevention and control of the 2019 novel coronavirus infection (First edition). Ann Trans Med. 2020;8:47.	0	0	0	0	0	0	0	0	1	0	0	0	0	0	0	0	0	0	1
Wang S, Guo L, Chen L, et al. A case report of neonatal COVID-19 infection in China. Clin Infect Dis. 2020;12:12.	0	0	0	0	0	0	0	0	1	0	0	0	0	0	0	0	0	0	1
Wang Y, Zhu LQ. Pharmaceutical care recommendations for anti viral treatments in children with coronavirus disease 2019. World J Pediatr. 2020;12:12.	0	0	0	0	0	0	0	0	1	0	0	0	0	0	0	0	0	0	1
Wei M, Yuan J, Liu YU, et al. Novel coronavirus infection in hospital ized infants under 1 year of age in China. JAMA. 2020;14:14.	0	0	1	0	0	0	0	0	1	0	0	0	0	0	0	0	0	0	2
Xu X-W, Wu X-X, Jiang X-G, et al. Clinical findings in a group of patients infected with the 2019 novel coronavirus (SARS Cov-2) outside of Wuhan, China: retrospective case series. BMJ. 2020;368:m606.	0	0	1	0	0	0	0	0	1	0	0	0	0	0	0	1	0	0	3
Yang C, Li C, Wang S, et al. Clinical strategies for treating pediatric cancer during the outbreak of 2019 novel coronavirus infection. Pediatr Blood Cancer. 2019;2020:e28248.	0	0	0	0	0	0	0	0	1	0	0	0	0	0	0	0	0	0	1
Yang PU, Liu P, Li D, et al. Corona Virus Disease 2019, a growing threat to children? J Infect. 2020;03:03. https://doi.org/10.1016/j. jinf.2020.02.024.	0	0	0	0	0	0	0	0	1	0	0	0	0	0	0	0	0	0	1
Zhang L, Liu Y. Potential interventions for novel coronavirus in China: a systematic review. J Med Virol. 2020;92:479-490.	0	0	0	0	0	0	0	0	1	0	0	0	0	0	0	0	0	0	1
Zhao S, Ling K, Yan H, et al. Anesthetic management of patients with suspected or confirmed 2019 novel coronavirus infec tion during emergency procedures. J Cardiothorac Vasc Anesth. 2020;28:28.	0	0	0	0	0	0	0	0	1	0	0	0	0	0	0	0	0	0	1
Zhu H, Wang L, Fang C, et al. Clinical analysis of 10 neonates born to mothers with 2019-nCoV pneumonia. Transl. 2020;9:51-60.	0	0	0	0	0	0	0	0	1	0	0	1	0	0	0	0	0	0	2
Zhang Y. TheEpidemiological Characteristics of an Outbreak of 2019 Novel Coronavirus Diseases (COVID-19) — China, 2020. Chinese Journal of Epidemiology (by The Novel Coronavirus Pneumonia Emergency Response Epidemiology Team). 2020.	0	0	0	0	0	0	0	0	1	0	0	0	0	0	0	0	0	0	1
Schwartz DA, Graham AL. Potential maternal and infant outcomes from (Wuhan) coronavirus 2019-nCoV infecting pregnant women: lessons from SARS, MERS, and other human coronavirus infections. Viruses. 2020;12:10.	0	0	0	0	0	0	0	0	1	0	0	1	0	0	0	0	0	0	2
Xia W, Shao J, Guo YU, et al. Clinical and CT features in pediat ric patients with COVID-19 infection: different points from adults. Pediatr Pulmonol. 2020;05:05.	0	0	0	0	0	0	0	0	1	0	0	0	0	0	0	0	0	0	1
Yang Yang, Lu Qingbin, Liu Mingjin, et al. Epidemiological and clinical features of the 2019 novel coronavirus outbreak in China. medRxiv. 2020. https://doi.org/10.1101/2020.02.10.20021675	0	0	1	0	0	0	0	0	0	0	0	0	0	0	0	1	0	0	2
Li Jie, Li Shilin, Cai Yurui, et al. Epidemiological and clinical characteristics of 17 hospitalized patients with 2019 novel coronavirus infections outside Wuhan, China. medRxiv. 2020. https://doi.org/10. 1101/2020.02.11.20022053	0	0	0	0	0	0	0	0	0	0	0	0	0	0	0	1	0	0	1
Liu M, Liu SW, Wang LJ, Bai YM, Zeng XY, Guo HB, et al. Burden of diabetes, hyperglycaemia in China from to 2016: ﬁndings from the 1990 to 2016, global burden of disease study. Diabetes Metab 2019;45:286–93.	0	0	0	0	0	0	0	0	0	0	0	0	0	0	0	0	1	0	1
Team C-NIRS COVID-19, Australia: Epidemiology Report 3 (Reporting week ending 19:00 AEDT 15 February 2020) Commun. Dis. Intell. (2018) 2020;44 doi: 10.33321/cdi.2020.44.21.	0	0	1	0	0	0	0	0	0	0	0	0	0	0	0	0	0	0	1
Bai S., Wang J., Zhou Y., Yu D.S., Gao X.M., Li L.L., Yang F. Analysis of the first cluster of cases in a family of novel coronavirus pneumonia in Gansu Province. Zhonghua Yu Fang Yi Xue Za Zhi. 2020;54:E005.	0	0	1	0	0	0	0	0	0	0	0	0	0	0	0	0	0	0	1
Bastola A., Sah R., Rodriguez-Morales A.J., Lal B., Jha R., Ojha H., Shrestha B., Chu D., Poon L., Costello A., et al. The first 2019 novel coronavirus case in Nepal. Lancet Infect. Dis. 2020;20:279–280. doi: 10.1016/S1473-3099(20)30067-0.	0	0	1	0	0	0	0	0	0	0	0	0	0	1	0	0	0	0	2
Cai J., Wang X., Ge Y., Xia A., Chang H., Tian H., Zhu Y., Wang Q., Zeng J. First case of 2019 novel coronavirus infection in children in Shanghai. Zhonghua Er Ke Za Zhi. 2020;58:E002.	0	0	1	0	0	0	0	0	0	0	0	0	0	1	0	0	0	0	2
Chen F., Liu Z., Zhang F., Xiong R.H., Chen Y., Cheng X.F., Wang W., Ren J. First case of severe childhood novel coronavirus pneumonia in China. Zhonghua Er Ke Za Zhi. 2020;58:E005.	0	0	1	0	0	0	0	0	0	0	0	0	0	0	0	0	0	0	1
Chung M., Bernheim A., Mei X., Zhang N., Huang M., Zeng X., Cui J., Yang Y., Fayad Z., Jacobi A., et al. CT imaging features of 2019 novel coronavirus (2019-nCoV) Radiology. 2020;295:202–207. doi: 10.1148/radiol.2020200230.	0	0	1	0	0	0	0	0	0	0	0	0	0	1	1	0	0	0	3
Duan Y.-N., Qin J. Pre-and posttreatment chest CT findings: 2019 novel coronavirus (2019-nCoV) pneumonia. Radiology. 2020;295:21. doi: 10.1148/radiol.2020200323.	0	0	1	0	0	0	0	0	0	0	0	0	0	1	0	0	0	0	2
Fang X., Zhao M., Li S., Yang L., Wu B. Changes of CT Findings in a 2019 Novel Coronavirus (2019-nCoV) pneumonia patient. QJM. 2020 doi: 10.1093/qjmed/hcaa038.	0	0	1	0	0	0	0	0	0	0	0	0	0	1	0	0	0	0	2
Fang Y., Zhang H., Xie J., Lin M., Ying L., Pang P., Ji W. Sensitivity of chest CT for COVID-19: Comparison to RT-PCR. Radiology. 2020;200432 doi: 10.1148/radiol.2020200432.	0	0	1	0	0	0	0	0	0	0	0	0	0	0	0	0	0	0	1
Fang Y., Zhang H., Xu Y., Xie J., Pang P., Ji W. CT manifestations of two cases of 2019 novel coronavirus (2019-nCoV) pneumonia. Radiology. 2020;295:208–209. doi: 10.1148/radiol.2020200280.	0	0	1	0	0	0	0	0	0	0	0	0	0	1	1	0	0	0	3
Giovanetti M., Benvenuto D., Angeletti S., Ciccozzi M. The first two cases of 2019-nCoV in Italy: Where they come from? J. Med. Virol. 2020;92:518–521. doi: 10.1002/jmv.25699.	0	0	1	0	0	0	0	0	0	0	0	0	0	0	0	0	0	0	1
Hao W., Li M., Huang X. First atypical case of 2019 novel coronavirus in Yan’an, China. Clin. Microbiol. Infect. 2020 doi: 10.1016/j.cmi.2020.02.011.	0	0	1	0	0	0	0	0	0	0	0	0	0	0	0	0	0	0	1
Holshue M.L., DeBolt C., Lindquist S., Lofy K.H., Wiesman J., Bruce H., Spitters C., Ericson K., Wilkerson S., Tural A., et al. First case of 2019 novel coronavirus in the United States. N. Engl. J. Med. 2020;382:929–936. doi: 10.1056/NEJMoa2001191.	0	0	1	0	0	0	0	0	0	1	0	0	0	1	0	0	0	0	3
Huang P., Liu T., Huang L., Liu H., Lei M., Xu W., Hu X., Chen J., Liu B. Use of chest CT in combination with negative RT-PCR assay for the 2019 novel coronavirus but high clinical suspicion. Radiology. 2020;200330 doi: 10.1148/radiol.2020200330.	0	0	1	0	0	0	0	0	0	0	0	0	0	1	1	0	0	0	3
Ki M. Epidemiologic characteristics of early cases with 2019 novel coronavirus (2019-nCoV) disease in Korea. Epidemiol. Health. 2020;42:e2020007. doi: 10.4178/epih.e2020007.	0	0	1	0	0	0	0	0	0	0	0	0	0	0	0	0	0	0	1
Xie X, Zhong Z, Zhao W, Zheng C, Wang F, Liu J. Chest CT for typical 2019-nCoV pneumonia: relationship to negative RT-PCR testing. Radiology 2020 Feb 12	0	0	1	0	0	0	0	0	0	0	0	0	0	1	1	0	0	0	3
Lei J., Li J., Li X., Qi X. CT imaging of the 2019 novel coronavirus (2019-nCoV) pneumonia. Radiology. 2020;295:18. doi: 10.1148/radiol.2020200236.	0	0	1	0	0	0	0	0	0	1	0	0	0	1	1	0	0	0	4
Song F, Shi N, Shan F, et al. Emerging coronavirus 2019-nCoV pneumonia. Radiology 2020 Feb 6	0	0	1	0	0	0	0	0	0	0	0	0	0	0		0	0	0	1
Lin X., Gong Z., Xiao Z., Xiong J., Fan B., Liu J. Novel coronavirus pneumonia outbreak in 2019: Computed tomographic findings in two cases. Korean J. Radiol. 2020;21:365–368. doi: 10.3348/kjr.2020.0078.	0	0	1	0	0	0	0	0	0	0	0	0	0	1	0	0	0	0	2
Liu C., Jiang Z., Shao C., Zhang H.G., Yue H.M., Chen Z.H., Ma B., Liu W., Huang H., Yang J., et al. Preliminary study of the relationship between novel coronavirus pneumonia and liver function damage: A multicenter study. Zhonghua Gan Zang Bing Za Zhi. 2020;28:148–152	0	0	1	0	0	0	0	0	0	0	0	0	0	0	0	0	0	0	1
Shi H, Han X, Zheng C. Evolution of CT manifestations in a patient recovered from 2019 novel coronavirus (2019-nCoV) pneumonia in Wuhan, China. Radiology 2020 Feb 7	0	0	1	0	0	0	0	0	0	0	0	0	0	1	1	0	0	0	3
Liu M., He P., Liu H., Wang X.J., Li F.J., Chen S., Liu J., Li C. Clinical characteristics of 30 medical workers infected with new coronavirus pneumonia. Zhonghua Jie He He Hu Xi Za Zhi. 2020;43:209–214.	0	0	1	0	0	0	0	0	0	0	0	0	0	0	0	0	0	0	1
Jin YH, Cai L, Cheng ZS, et al.; Zhongnan Hospital of Wuhan University Novel Coronavirus Management and Research Team; Evidence-Based Medicine Chapter of China International Exchange and Promotive Association for Medical and Health Care (CPAM). A rapid advice guideline for the diagnosis and treatment of 2019 novel coronavirus (2019-nCoV) infected pneumonia (standard version). Mil Med Res 2020; 7:4	0	0	0	0	0	0	0	0	0	0	0	0	0	1	1	0	0	0	2
Liu P., Tan X.-Z. 2019 novel coronavirus (2019-nCoV) pneumonia. Radiology. 2020;295:19. doi: 10.1148/radiol.2020200257.	0	0	1	0	0	0	0	0	0	0	0	0	0	0	0	0	0	0	1
Ministry of Health Labour and Welfare—Japan Novel Coronavirus—Japan (ex-China) [(accessed on 21 March 2020)];2020 Available online: https://www.who.int/csr/don/17-january-2020-novel-coronavirus-japan-ex-china/en/	0	0	1	0	0	0	0	0	0	0	0	0	0	0	0	0	0	0	1
Pan F., Ye T., Sun P., Gui S., Liang B., Li L., Zheng D., Wang J., Hesketh R., Yang L., et al. Time course of lung changes on chest CT during recovery from 2019 novel coronavirus (COVID-19) pneumonia. Radiology. 2020;200370 doi: 10.1148/radiol.2020200370.	0	0	1	0	0	0	0	0	0	0	0	0	0	1	1	0	0	0	3
Kong W, Agarwal PP. Chest imaging appearance of COVID-19 infection. Radiol Cardiothorac Imaging 2020; 2:e200028	0	0	0	0	0	0	0	0	0	0	0	0	0	0	1	0	0	0	1
Phan L.T., Nguyen T.V., Luong Q.C., Nguyen T.V., Nguyen H.T., Le H.Q. Importation and human-to-human transmission of a novel coronavirus in Vietnam. N. Engl. J. Med. 2020;382:872–874. doi: 10.1056/NEJMc2001272.	0	0	1	0	0	0	0	0	0	0	0	0	0	1	0	0	0	0	2
Pongpirul W.A., Pongpirul K., Ratnarathon A.C., Prasithsirikul W. Journey of a Thai taxi driver and novel coronavirus. N. Engl. J. Med. 2020;382:1067–1068. doi: 10.1056/NEJMc2001621.	0	0	1	0	0	0	0	0	0	0	0	0	0	0	0	0	0	0	1
Li X, Zeng X, Liu B, Yu Y. COVID-19 infection presenting with CT halo sign. Radiol Cardiothorac Imaging 2020; 2:e200026	0	0	0	0	0	0	0	0	0	0	0	0	0	0	1	0	0	0	1
Rothe C., Schunk M., Sothmann P., Bretzel G., Froeschl G., Wallrauch C., Zimmer T., Thiel V., Janke C., Guggemos W., et al. Transmission of 2019-nCoV infection from an asymptomatic contact in Germany. N. Engl. J. Med. 2020;382:970–971. doi: 10.1056/NEJMc2001468.	0	0	1	0	0	0	0	0	0	1	0	0	0	1	0	0	0	0	3
Zhang Z, Li X, Zhang W, Shi ZL, Zheng Z, Wang T. Clinical features and treatment of 2019-nCoV pneumonia patients in Wuhan: report of a couple cases. Virol Sin 2020 Feb 7	0	0	1	0	0	0	0	0	0	0	0	0	0	1	1	0	0	0	3
Silverstein W.K., Stroud L., Cleghorn G.E., Leis J.A. First imported case of 2019 novel coronavirus in Canada, presenting as mild pneumonia. Lancet. 2020;395:734. doi: 10.1016/S0140-6736(20)30370-6.	0	0	1	0	0	0	0	0	0	0	0	0	0	1	0	0	0	0	2
Kim JY, Choe PG, Oh Y, et al. The first case of 2019 novel coronavirus pneumonia imported into Korea from Wuhan, China: implication for infection prevention and control measures. J Korean Med Sci 2020; 35:e61	0	0	1	0	0	0	0	0	0	1	0	0	0	1	1	0	0	0	4
Xu X, Yu C, Zhang L, Luo L, Liu J. Imaging features of 2019 novel coronavirus pneumonia. Eur J Nucl Med Mol Imaging 2020 Feb 14	0	0	1	0	0	0	0	0	0	0	0	0	0	1	1	0	0	0	3
Zeng L., Tao X., Yuan W., Wang J., Liu X., Liu Z. First case of neonate infected with novel coronavirus pneumonia in China. Zhonghua Er Ke Za Zhi. 2020;58:E009.	0	0	1	0	0	0	0	0	0	0	0	0	0	0	0	0	0	0	1
Diao K, Han P, Pang T, Li Y, Yang Z. HRCT imaging features in representative imported cases of 2019 novel coronavirus pneumonia. Precis Clin Med 2020 Feb 11 [Epub ahead of print]	0	0	0	0	0	0	0	0	0	0	0	0	0	0	1	0	0	0	1
Zhang M., Wang X., Chen Y., Zhao K.L., Cai Y.Q., An C.L., Lin M., Mu X. Clinical features of 2019 novel coronavirus pneumonia in the early stage from a fever clinic in Beijing. Zhonghua Jie He He Hu Xi Za Zhi. 2020;43:E013.	0	0	1	0	0	0	0	0	0	0	0	0	0	1	0	0	0	0	2
Zhang Y., Lin D., Xiao M., Wang J.C., Wei Y., Lei Z.X., Zeng Z., Li L., Li H., Xiang W. 2019-novel coronavirus infection in a three-month-old baby. Zhonghua Er Ke Za Zhi. 2020;58:E006.	0	0	1	0	0	0	0	0	0	0	0	0	0	1	0	0	0	0	2
Kooraki S, Hosseiny M, Myers L, Gholamrezanezhad A. Coronavirus outbreak: what the department of radiology should know. J Am Coll Radiol 2020 Feb 19 [Epub ahead of print]	0	0	0	0	0	0	0	0	0	0	0	0	0	0	1	0	0	0	1
Park W.B., Kwon N.-J., Choi S.-J., Kang C.K., Choe P.G., Kim J.Y., Yun J., Lee G., Seong M., Kim N., et al. Virus isolation from the first patient with SARS-CoV-2 in Korea. J. Korean Med. Sci. 2019;35:e84. doi: 10.3346/jkms.2020.35.e84.	0	0	1	0	0	0	0	0	0	0	0	0	0	0	0	0	0	0	1
Duan YN, Qin J. Pre- and posttreatment chest CT findings: 2019 novel coronavirus (2019-nCoV) pneumonia. Radiology 2020 Feb 12 [Epub ahead of print]	0	0	0	0	0	0	0	0	0	0	0	0	0	0	1	0	0	0	1
Ng MY, Lee EY, Yang J, et al. Imaging profile of the COVID-19 infection: radiologic findings and literature review. Radiol Cardiothorac Imaging 2020; 2:e200034	0	0	0	0	0	0	0	0	0	0	0	0	0	0	1	0	0	0	1
Lim J., Jeon S., Shin H.-Y., Kim M.J., Seong Y.M., Lee W.J., Choe K., Kang Y., Lee B., Park S. Case of the index patient who caused tertiary transmission of COVID-19 infection in Korea: The application of lopinavir/ritonavir for the treatment of COVID-19 infected pneumonia monitored by quantitative RT-PCR. J. Korean Med. Sci. 2020;35:e79. doi: 10.3346/jkms.2020.35.e79.	0	0	1	0	0	0	0	0	0	0	0	0	0	1	0	0	0	0	2
Yang Z, et al., preliminary data.	0	0	0	0	0	0	0	0	0	0	0	0	0	0	1	0	0	0	1
Yang W,et al., preliminary data.	0	0	0	0	0	0	0	0	0	0	0	0	0	0	1	0	0	0	1
COVID-19 National Incident Room Surveillance Team COVID-19, Australia: epidemiology report 2 (reporting week ending 19:00 AEDT 8 February 2020) Commun Dis Intell (2018) 2020;44 doi: 10.33321/cdi.2020.44.14	0	0	0	0	0	0	0	0	0	1	0	0	0	1	0	0	0	0	2
Wang X, Zhou Z, Jianping Z, Zhu F, Tang Y, Shen X. A case of 2019 Novel Coronavirus in a pregnant woman with preterm delivery. Clin Infect Dis 2020. DOI: 10.1093/cid/ciaa200.	0	0	0	0	0	0	0	0	0	0	0	1	0	0	0	0	0	0	1
Liu Y, Chen H, Tang K, Guo Y. Clinical manifestations and outcome of SARS-CoV-2 infection during pregnancy. J Infect 2020. DOI: 10.1016/j.jinf.2020.02.028.	0	0	0	0	0	0	0	0	0	0	0	1	0	0	0	0	0	0	1
Robertson CA, Lowther SA, Birch T, Tan C, Sorhage F, Stockman L, McDonald C, Lingappa JR, Bresnitz E. SARS and Pregnancy: A Case Report. Emerg Infect Dis 2004; 10: 345-348.	0	0	0	0	0	0	0	0	0	0	0	1	0	0	0	0	0	0	1
Li AM, Ng PC. Severe acute respiratory syndrome (SARS) in neonates and children. Arch Dis Child Fetal Neonatal Ed 2005; 90: 461-465	0	0	0	0	0	0	0	0	0	0	0	1	0	0	0	0	0	0	1
Wong SF, Chow KM, Leung TN, Ng WF, Ng TK, Shek CC, Ng PC, Lam PW, Ho LC, To WW, Lai ST, Yan WW, Tan PY. Pregnancy and perinatal outcomes of women with severe acute respiratory syndrome. Am J Obstet Gynecol 2004; 191: 292-297	0	0	0	0	0	0	0	0	0	0	0	1	0	0	0	0	0	0	1
Lam CM, Wong F, Leung N, Chow M. A case-controlled study comparing clinical course and outcomes of pregnant and non-pregnant women with severe acute respiratory syndrome. BJOG; 2004; 111: 771-774	0	0	0	0	0	0	0	0	0	0	0	1	0	0	0	0	0	0	1
Shek CC, Ng PC, Fung GPG, Cheng FWT, Chan PKS, Peiris MJS, Lee KH, Wong SF, Cheung HM, Li AM, Hon EK, Yeung CK, Chow CB, Tam JS, Chiu MC, Fok TF. Infants Born to Mothers With Severe Acute Respiratory Syndrome. Pediatrics 2020; 112: e254	0	0	0	0	0	0	0	0	0	0	0	1	0	0	0	0	0	0	1
Alserehi H, Wali G, Alshukairi A, Alraddadi B. Impact of Middle East Respiratory Syndrome coronavirus (MERS-CoV) on pregnancy and perinatal outcome. BMC Infect Dis 2016; 16: 1-4	0	0	0	0	0	0	0	0	0	0	0	1	0	0	0	0	0	0	1
Jeong SY, Sung SI, Sung J, Ahn SY, Kang E, Chang YS, Park WS, Kim JH. MERS-CoV Infection in a Pregnant Woman in Korea. J Korean Med Sci 2017; 3: 5-8	0	0	0	0	0	0	0	0	0	0	0	1	0	0	0	0	0	0	1
Assiri A, Abedi G, Malak M, Abdulaziz B, Gerber S, Watson JT. Pregnancy: A Report of 5 Cases From Saudi Arabia. Clin Infect Dis 2016; 63: 951-953	0	0	0	0	0	0	0	0	0	0	0	1	0	0	0	0	0	0	1
Park MH, Kim HR, Choi DH, Sung JH, Kim JH. Emergency cesarean section in an epidemic of the middle east respiratory syndrome. Korean J Anesthesiol 2016; 69: 287-291	0	0	0	0	0	0	0	0	0	0	0	1	0	0	0	0	0	0	1
Malik A, Medhat K, Masry E, Ravi M, Sayed F. Middle East Respiratory Syndrome Coronavirus during Pregnancy, Abu Dhabi, United Arab Emirates, 2013. Emerg Infect Dis 2016; 22: 515-517.	0	0	0	0	0	0	0	0	0	0	0	1	0	0	0	0	0	0	1
Payne D, Ibrahim I, Sultan A. Stillbirth During Infection With Middle East Respiratory Syndrome Coronavirus. J Infect Dis 2014; 209: 1870-1872	0	0	0	0	0	0	0	0	0	0	0	1	0	0	0	0	0	0	1
Alfaraj S, Al-Twfiq J, Memish Z. Middle East Respiratory Syndrome Coronavirus (MERS-CoV) infection during pregnancy: Report of two cases & review of the literature. J Microbiol 2019; 52: 501-503	0	0	0	0	0	0	0	0	0	0	0	1	0	0	0	0	0	0	1
Zhang J, Wang Y, Chen L, Zhang R, Xie Y. Clinical analysis of pregnancy in second and third trimesters complicated severe acute respiratory syndrome. Zhonghua Fu Chan Ke Za Zhi 2003; 38: 516-520	0	0	0	0	0	0	0	0	0	0	0	1	0	0	0	0	0	0	1
Ng WF, Wong SF, Lam A, Mak YF, Yao H, Lee KC, Chow KM, Yu WC, Ho LC. The placentas of patients with severe acute respiratory syndrome: A pathophysiological evaluation. Pathology 2006; 38: 210-218	0	0	0	0	0	0	0	0	0	0	0	1	0	0	0	0	0	0	1
Gagneur A, Dirson E, Audebert S, Vallet S. Materno-fetal transmission of human coronaviruses: a prospective pilot study. Eur J Clin Microbiol Infect Dis 2008; 2005: 863-866	0	0	0	0	0	0	0	0	0	0	0	1	0	0	0	0	0	0	1
Yudin M, Steele D, Sgro M, Read S, Kopplin P, Gough K. Severe acute respiratory syndrome in pregnancy. Obstet Gynecol 2005; 105: 124-127	0	0	0	0	0	0	0	0	0	0	0	1	0	0	0	0	0	0	1
Kim M.N., Ko Y.J., Seong M.W., Kim J.S., Shin B.M., Sung H. Analytical and clinical validation of six commercial middle east respiratory syndrome coronavirus rna detection kits based on real-time reverse-transcription pcr. Ann. Lab. Med. 2016;36:450–456. doi: 10.3343/alm.2016.36.5.450	0	0	0	0	0	0	0	0	0	0	0	0	1	0	0	0	0	0	1
Shirato K., Yano T., Senba S., Akachi S., Kobayashi T., Nishinaka T., Notomi T., Matsuyama S. Detection of middle east respiratory syndrome coronavirus using reverse transcription loop-mediated isothermal amplification (rt-lamp) Virol. J. 2014;11:139. doi: 10.1186/1743-422X-11-139	0	0	0	0	0	0	0	0	0	0	0	0	1	0	0	0	0	0	1
Go Y.Y., Kim Y.-S., Cheon S., Nam S., Ku K.B., Kim M., Cho N.H., Park H., Alison Lee P.-Y., Lin Y.-C., et al. Evaluation and clinical validation of two field–deployable reverse transcription-insulated isothermal pcr assays for the detection of the middle east respiratory syndrome–coronavirus. J. Mol. Diagn. 2017;19:817–827. doi: 10.1016/j.jmoldx.2017.06.007	0	0	0	0	0	0	0	0	0	0	0	0	1	0	0	0	0	0	1
Hashemzadeh M.S., Rasouli R., Zahraei B., Izadi M., Tat M., Saadat S.H., Najarasl M., Khansari Nejad B., Dorostkar R. Development of dual taqman based one-step rrt-pcr assay panel for rapid and accurate diagnostic test of mers-cov: A novel human coronavirus, ahead of hajj pilgrimage. Iran Red Crescent Med. J. 2016;18:e23874. doi: 10.5812/ircmj.23874.	0	0	0	0	0	0	0	0	0	0	0	0	1	0	0	0	0	0	1
Lau L.T., Fung Y.-W.W., Wong F.P.-F., Lin S.S.-W., Wang C.R., Li H.L., Dillon N., Collins R.A., Tam J.S.-L., Chan P.K.S., et al. A real-time pcr for sars-coronavirus incorporating target gene pre-amplification. Biochem. Biophys. Res. Commun. 2003;312:1290–1296. doi: 10.1016/j.bbrc.2003.11.064	0	0	0	0	0	0	0	0	0	0	0	0	1	0	0	0	0	0	1
Jiang S.S., Chen T.-C., Yang J.-Y., Hsiung C.A., Su I.-J., Liu Y.-L., Chen P.-C., Juang J.-L. Sensitive and quantitative detection of severe acute respiratory syndrome coronavirus infection by real-time nested polymerase chain reaction. Clin. Infect. Dis. 2004;38:293–296. doi: 10.1086/380841	0	0	0	0	0	0	0	0	0	0	0	0	1	0	0	0	0	0	1
Wu H.-S., Chiu S.-C., Tseng T.-C., Lin S.-F., Lin J.-H., Hsu Y.-H., Wang M.-C., Lin T.-L., Yang W.-Z., Ferng T.-L., et al. Serologic and molecular biologic methods for sars-associated coronavirus infection, taiwan. Emerg. Infect. Dis. 2004;10:304–310. doi: 10.3201/eid1002.030731	0	0	0	0	0	0	0	0	0	0	0	0	1	0	0	0	0	0	1
He Q., Chong K.H., Chng H.H., Leung B., Ling A.E., Wei T., Chan S.W., Ooi E.E., Kwang J. Development of a western blot assay for detection of antibodies against coronavirus causing severe acute respiratory syndrome. Clin. Diagn Lab. Immunol. 2004;11:417–422. doi: 10.1128/CDLI.11.2.417-422.2004	0	0	0	0	0	0	0	0	0	0	0	0	1	0	0	0	0	0	1
Lau S.K.P., Che X.-Y., Woo P.C.Y., Wong B.H.L., Cheng V.C.C., Woo G.K.S., Hung I.F.N., Poon R.W.S., Chan K.-H., Peiris J.S.M., et al. Sars coronavirus detection methods. Emerg. Infect. Dis. 2005;11:1108–1111. doi: 10.3201/eid1107.041045	0	0	0	0	0	0	0	0	0	0	0	0	1	0	0	0	0	0	1
Poon L.L.M., Chan K.H., Wong O.K., Yam W.C., Yuen K.Y., Guan Y., Lo Y.M.D., Peiris J.S.M. Early diagnosis of sars coronavirus infection by real time rt-pcr. J. Clin. Virol. 2003;28:233–238. doi: 10.1016/j.jcv.2003.08.004	0	0	0	0	0	0	0	0	0	0	0	0	1	0	0	0	0	0	1
Guan M., Chan K.H., Peiris J.S., Kwan S.W., Lam S.Y., Pang C.M., Chu K.W., Chan K.M., Chen H.Y., Phuah E.B., et al. Evaluation and validation of an enzyme-linked immunosorbent assay and an immunochromatographic test for serological diagnosis of severe acute respiratory syndrome. Clin. Diagn Lab. Immunol. 2004;11:699–703. doi: 10.1128/CDLI.11.4.699-703.2004	0	0	0	0	0	0	0	0	0	0	0	0	1	0	0	0	0	0	1
Hui R.K.H., Zeng F., Chan C.M.N., Yuen K.Y., Peiris J.S.M., Leung F.C.C. Reverse transcriptase pcr diagnostic assay for the coronavirus associated with severe acute respiratory syndrome. J. Clin. Microbiol. 2004;42:1994–1999. doi: 10.1128/JCM.42.5.1994-1999.2004	0	0	0	0	0	0	0	0	0	0	0	0	1	0	0	0	0	0	1
Mahony J.B., Petrich A., Louie L., Song X., Chong S., Smieja M., Chernesky M., Loeb M., Richardson S. Performance and cost evaluation of one commercial and six in-house conventional and real-time reverse transcription-pcr assays for detection of severe acute respiratory syndrome coronavirus. J. Clin. Microbiol. 2004;42:1471–1476. doi: 10.1128/JCM.42.4.1471-1476.2004	0	0	0	0	0	0	0	0	0	0	0	0	1	0	0	0	0	0	1
Liu I.J., Chen P.J., Yeh S.H., Chiang Y.P., Huang L.M., Chang M.F., Chen S.Y., Yang P.C., Chang S.C., Wang W.K. Immunofluorescence assay for detection of the nucleocapsid antigen of the severe acute respiratory syndrome (sars)-associated coronavirus in cells derived from throat wash samples of patients with sars. J. Clin. Microbiol. 2005;43:2444–2448. doi: 10.1128/JCM.43.5.2444-2448.2005	0	0	0	0	0	0	0	0	0	0	0	0	1	0	0	0	0	0	1
Lin H.H., Wang S.J., Liu Y.C., Lee S.S., Hwang C.K., Chen Y.S., Wann S.R., Shih Y.L. Quantitation of severe acute respiratory syndrome coronavirus genome by real-time polymerase chain reaction assay using minor groove binder DNA probe technology. J. Microbiol. Immunol. Infect. 2004;37:258–265	0	0	0	0	0	0	0	0	0	0	0	0	1	0	0	0	0	0	1
Lin J.T., Zhang J.S., Su N., Xu J.G., Wang N., Chen J.T., Chen X., Liu Y.X., Gao H., Jia Y.P., et al. Safety and immunogenicity from a phase i trial of inactivated severe acute respiratory syndrome coronavirus vaccine. Antivir. Ther. 2007;12:1107–1113	0	0	0	0	0	0	0	0	0	0	0	0	1	0	0	0	0	0	1
Martin J.E., Louder M.K., Holman L.A., Gordon I.J., Enama M.E., Larkin B.D., Andrews C.A., Vogel L., Koup R.A., Roederer M., et al. A sars DNA vaccine induces neutralizing antibody and cellular immune responses in healthy adults in a phase i clinical trial. Vaccine. 2008;26:6338–6343. doi: 10.1016/j.vaccine.2008.09.026	0	0	0	0	0	0	0	0	0	0	0	0	1	0	0	0	0	0	1
Beigel J.H., Voell J., Kumar P., Raviprakash K., Wu H., Jiao J.A., Sullivan E., Luke T., Davey R.T. Safety and tolerability of a novel, polyclonal human anti-mers coronavirus antibody produced from transchromosomic cattle: A phase 1 randomised, double-blind, single-dose-escalation study. Lancet Infect. Dis. 2018;18:410–418. doi: 10.1016/S1473-3099(18)30002-1	0	0	0	0	0	0	0	0	0	0	0	0	1	0	0	0	0	0	1
Modjarrad K., Roberts C.C., Mills K.T., Castellano A.R., Paolino K., Muthumani K., Reuschel E.L., Robb M.L., Racine T., Oh M.D., et al. Safety and immunogenicity of an anti-middle east respiratory syndrome coronavirus DNA vaccine: A phase 1, open-label, single-arm, dose-escalation trial. Lancet Infect. Dis. 2019;19:1013–1022. doi: 10.1016/S1473-3099(19)30266-X	0	0	0	0	0	0	0	0	0	0	0	0	1	0	0	0	0	0	1
Chu, C.M.; Cheng, V.C.; Hung, I.F.; Wong, M.M.; Chan, K.H.; Chan, K.S.; Kao, R.Y.; Poon, L.L.; Wong, C.L.; Guan, Y.; et al. Role of lopinavir/ritonavir in the treatment of sars: Initial virological and clinical findings. Thorax 2004, 59, 252–256.	0	0	0	0	0	0	0	0	0	0	0	0	1	0	0	0	0	0	1
Hsu, C.H.; Hwang, K.C.; Chao, C.L.; Chang, S.G.; Ker, C.C.; Chien, L.C.; Ho, M.S.; Lin, J.G.; Chen, Y.M.; Chou, P. The lesson of supplementary treatment with chinese medicine on severe laboratory-confirmed sars patients. Am. J. Chin. Med. 2006, 34, 927–935.	0	0	0	0	0	0	0	0	0	0	0	0	1	0	0	0	0	0	1
Li, S.; Wang, R.; Zhang, Y.; Zhang, X.; Layon, A.J.; Li, Y.; Chen, M. Symptom combinations associated with outcome and therapeutic effects in a cohort of cases with sars. Am. J. Chin. Med. 2006, 34, 937–947.	0	0	0	0	0	0	0	0	0	0	0	0	1	0	0	0	0	0	1
Lee, N.; Allen Chan, K.C.; Hui, D.S.; Ng, E.K.; Wu, A.; Chiu, R.W.; Wong, V.W.; Chan, P.K.; Wong, K.T.; Wong, E.; et al. Effects of early corticosteroid treatment on plasma sars-associated coronavirus rna concentrations in adult patients. J. Clin. Virol. 2004, 31, 304–309.	0	0	0	0	0	0	0	0	0	0	0	0	1	0	0	0	0	0	1
Zhao, Z.; Zhang, F.; Xu, M.; Huang, K.; Zhong, W.; Cai, W.; Yin, Z.; Huang, S.; Deng, Z.; Wei, M.; et al. Description and clinical treatment of an early outbreak of severe acute respiratory syndrome (sars) in guangzhou, pr china. J. Med. Microbiol. 2003, 52, 715–720.	0	0	0	0	0	0	0	0	0	0	0	0	1	0	0	0	0	0	1
Qiang, J.; Biao, W.; Rui-lin, Z.; Bao-guo, W.; Li-min, F.; Hai-jian, W.; Yan-nan, L.; Xiong, Y.; Hong-qiang, S.; Ying-min, M.; et al. Clinical controlled study of integrative chinese and western medicine in treating 49 cases of sars. Chin. J. Integr. Med. 2003, 9, 175–180.	0	0	0	0	0	0	0	0	0	0	0	0	1	0	0	0	0	0	1
Li, S.; Wang, R.; Zhang, Y.; Zhang, X.; Layon, A.J.; Li, Y.; Chen, M. Symptom combinations associated with outcome and therapeutic effects in a cohort of cases with sars. Am. J. Chin. Med. 2006, 34, 937–947.	0	0	0	0	0	0	0	0	0	0	0	0	1	0	0	0	0	0	1
武汉市卫生委员会对新型冠状病毒感染的肺炎. 武汉市卫生健康委员会关于新型冠状病毒感染的肺炎情况通报 http://wjw.wuhan.gov.cn/front/web/showDetail/2020012009077.2020	0	0	0	0	0	0	0	0	0	0	0	0	0	1	0	0	0	0	1
To K.K., Tsang O.T., Chik-Yan Yip C., Chan K.H., Wu T.C., Chan J.M.C. Consistent detection of 2019 novel coronavirus in saliva. Clin Infect Dis. 2020 doi: 10.1093/cid/ciaa149	0	0	0	0	0	0	0	0	0	0	0	0	0	1	0	0	0	0	1
Liu Y.S.L., Zhang D., Tang S., Chen H., Chen L., Xinchun H. The epidemiological and clinical characteristics of 2019 novel coronavirus infection in changsha. https://ssrncom/abstract=3537093.2020 China. China (2/10/2020). SSRN Preprints available at SSRN	0	0	0	0	0	0	0	0	0	0	0	0	0	1	0	0	0	0	1
Liang W., Guan W., Chen R., Wang W., Li J., Xu K. Cancer patients in SARS-CoV-2 infection: a nationwide analysis in China. Lancet Oncol. 2020;21(3):335–337. doi: 10.1016/S1470-2045(20)30096-6	0	0	0	0	0	0	0	0	0	0	0	0	0	1	0	0	0	0	1
Wang X.F., Yuan J., Zheng Y.J., Chen J., Bao Y.M., Wang Y.R. [Clinical and epidemiological characteristics of 34 children with 2019 novel coronavirus infection in Shenzhen] Zhonghua Er Ke Za Zhi. 2020;58:E008	0	0	0	0	0	0	0	0	0	0	0	0	0	1	0	0	0	0	1
Tang et al. Emergence of a novel coronavirus causing respiratory illness from Wuhan, China. Journal of Infection. doi.org/10.1016/j.jinf.2020.01.014	0	0	0	0	0	0	0	0	0	0	0	0	0	1	0	0	0	0	1
Shigemura et al. Public responses to the novel 2019 coronavirus (2019-nCoV) in Japan: mental health consequences and target populations. Psychiatry and Clinical Neurosciences. doi.org/10.1111/pcn.12988	0	0	0	0	0	0	0	0	0	0	0	0	0	1	0	0	0	0	1
Liu et al. A Locally Transmitted Case of SARS-CoV-2 Infection in Taiwan. NEJM: doi: 10.1056/NEJMc2001573	0	0	0	0	0	0	0	0	0	0	0	0	0	1	0	0	0	0	1
Wannarat et al. Journey of a Thai Taxi Driver and Novel Coronavirus. NEJM. Doi: 10.1056/NEJMc2001468	0	0	0	0	0	0	0	0	0	0	0	0	0	1	0	0	0	0	1
Wei et al. Novel Coronavirus Infection in Hospitalized Infants Under 1 Year of Age in China. JAMA. Doi: 10.1001/jama.2020.2131	0	0	0	0	0	0	0	0	0	0	0	0	0	1	0	0	0	0	1
Liu et al. 2019 Novel Coronavirus (2019- nCoV) Pneumonia. Radiology -Radiological Society of North America. Doi: doi.org/10.1148/radiol.2020200257	0	0	0	0	0	0	0	0	0	0	0	0	0	1	0	0	0	0	1
Wu et al. A new coronavirus associated with human respiratory disease in China. Nature. Doi: doi.org/10.1038/s41586-020-2008-3	0	0	0	0	0	0	0	0	0	0	0	0	0	1	0	0	0	0	1
Stoecklin et al. First cases of coronavirus disease 2019 (COVID-19) in France: surveillance, investigations and control measures, January 2020. Eurosurveillance. Doi: 10.2807/1560-7917.ES.2020.25.6.2000094	0	0	0	0	0	0	0	0	0	0	0	0	0	1	0	0	0	0	1
Chen et al. RNA Based mNGS Approach Identifies a Novel Human Coronavirus From Two Individual Pneumonia Cases in 2019 Wuhan Outbreak. Emerging Microbes and Infections. Doi: 10.1080/22221751.2020.1725399	0	0	0	0	0	0	0	0	0	0	0	0	0	1	0	0	0	0	1
